# Supplementary material for: Model of the Origin of a Ciguatoxic Grouper (Plectropomus leopardus)
Source: Toxins (Basel). 2023 Mar 21;15(3):230. doi: 10.3390/toxins15030230 (PMC10055633; doi:10.3390/toxins15030230)
Supplement: Supplementary file 1 [file toxins-15-00230-s001.zip]

Archive with 1 entries (1 files):
- toxins-2220438-supplementary.pdf
